# Supplementary material for: Enzymatic Preparation of Gentiooligosaccharides by a Thermophilic and Thermostable β-Glucosidase at a High Substrate Concentration
Source: Foods. 2022 Jan 26;11(3):357. doi: 10.3390/foods11030357 (PMC8834124; doi:10.3390/foods11030357)
Supplement: Supplementary file 1 [file foods-11-00357-s001.zip]

Archive with 1 entries (1 files):
- foods-1517310-supplementary.pdf
